# Supplementary material for: Radiogenomic System for Non-Invasive Identification of Multiple Actionable Mutations and PD-L1 Expression in Non-Small Cell Lung Cancer Based on CT Images
Source: Cancers (Basel). 2022 Oct 2;14(19):4823. doi: 10.3390/cancers14194823 (PMC9563625; doi:10.3390/cancers14194823)
Supplement: Supplementary file 1 [file cancers-14-04823-s001.zip]

Archive with 1 entries (1 files):
- cancers-1931869-supplementary.pdf
